# Supplementary material for: Microbiome Analysis for Wastewater Surveillance during COVID-19
Source: mBio. 2022 Jun 21;13(4):e00591-22. doi: 10.1128/mbio.00591-22 (PMC9426581; doi:10.1128/mbio.00591-22)
Supplement: DATA SET S2 [file mbio.00591-22-s0008.xlsx]

## Sheet: Dataset S2
SI no.	Collection Date	Temperature (°C)	CopiesPerL	RSQ	slope	intercept	efficiency	LLOQ (copies/reaction)
45056	2020-12-30	5.9	5317.24	0.999418	-3.51903	40.1587	0.923842	10.2096
45970	2021-01-07	4.9	125813	0.999418	-3.51903	40.1587	0.923842	3.19822
44819	2021-01-13	9.2	63685.7	0.999069	-3.27571	38.6255	1.01965	4.35097
45134	2021-01-20	6.3	2941.19	0.998782	-3.4542	39.9222	0.947613	5.37705
44962	2021-01-29	0	16519.3	0.997938	-3.77877	43.2229	0.839233	8.92967
45104	2021-02-04	3.8	0	0.999705	-3.82243	44.8657	0.826476	2.28563
45112	2021-02-11	5.4	27798.7	0.99944	-3.65419	41.3726	0.877839	3.12841
52509	2021-02-17	4.02	779828	0.996664	-3.27728	38.2642	1.01898	16.2211
52513	2021-02-23	5.1	0	0.995878	-3.55828	39.9626	0.910006	22.1613
52819	2021-02-26	5.5	2308.19	0.986931	-3.87577	42.4901	0.811395	255.24
52969	2021-03-03	4	1192.04	0.999833	-3.28156	39.5598	1.01712	1.86217
52773	2021-03-10	12.3	991.004	0.998582	-3.42406	38.4195	0.959076	6.14044
45982	2021-03-17	6.4	5545.42	0.999506	-3.28297	38.8634	1.01652	2.91792
45986	2021-03-23	9.7	10456.9	0.999378	-3.37053	40.7803	0.98011	3.32606
52967	2021-03-31	8.4	53215.7	0.997805	-3.93362	44.3437	0.795637	9.57221
52918	2021-04-07	9.9	61604.9	0.997485	-3.65467	42.7642	0.877683	11.2284
53530	2021-04-15	9	10683.2	0.987041	-3.63742	42.0985	0.883302	249.263
53675	2021-04-21	12.9	0	0.999162	-3.48599	41.9053	0.935808	4.03555
53175	2021-04-28	14.9	0	0.992685	-4.22094	44.0918	0.725496	62.44
53179	2021-05-05	16.8	0	0.997455	-3.45182	41.1346	0.94851	11.3918
53538	2021-05-11	13	0	0.998268	-3.78173	42.4795	0.838354	7.43405
53368	2021-05-19	6.2	0	0.998818	-3.59744	41.902	0.896599	5.24119
53286	2021-05-25	12.5	0	0.999529	-3.49957	42.6236	0.930855	2.84321
52494	2021-06-01	13.9	0	0.999779	-3.66471	43.1067	0.874447	2.04497
53235	2021-06-08	19.3	0	0.997442	-3.42589	39.2966	0.95837	11.4622
52935	2021-06-15	19.1	0	0.997985	-3.35545	38.6449	0.986199	8.70528
53849	2021-06-22	17.1	0	0.998774	-3.41199	40.4012	0.963741	5.40677
53824	2021-06-29	23.9	0	0.978109	-3.46335	40.5188	0.944186	1346.44
73123	2021-07-06	18.3	0	0.999322	-3.55325	41.7146	0.911756	3.5073
72996	2021-07-13	18.1	0	0.999354	-3.48717	40.5962	0.935376	3.40232
73232	2021-07-20	23	0	0.99596	-3.56463	41.1129	0.907805	21.4845
53373	2021-07-27	20.3	935.181	0.998308	-3.51905	41.8052	0.923834	7.26282
52998	2021-08-03	21.5	0	0.998789	-3.58695	41.4599	0.900153	5.34949
53030	2021-08-10	25.4	0	0.998256	-3.49574	41.1561	0.932247	7.48825
53035	2021-08-17	30.1	0	0.993899	-3.44525	40.1406	0.950987	43.5281
78116	2021-08-24	24.6	0	0.992606	-3.93686	43.1367	0.794773	63.8632
51810	2021-08-31	22.9	0	0.999226	-3.39207	39.3494	0.971537	3.82092
78173	2021-09-07	10.4	7838.89	0.999655	-3.58175	40.7281	0.901924	2.44733
78211	2021-09-14	22.9	1664.82	0.998284	-3.61191	41.7807	0.891741	7.36458
78243	2021-09-21	24.9	8424.62	0.998886	-3.58068	40.6654	0.902289	4.99521
78753	2021-09-28	16.6	0	0.999219	-3.64814	40.9017	0.879803	3.844
78711	2021-10-05	20.6	165792	0.999133	-3.63701	41.5675	0.883437	4.13198
78598	2021-10-12	7	116197	0.999245	-3.43584	42.1068	0.954563	3.75666
78367	2021-10-19	0	2006.67	0.998856	-3.41666	40.0723	0.96193	5.10461
78374	2021-10-26	12	3652.74	0.999443	-3.60539	41.7119	0.893922	3.11597
78556	2021-11-02	8.2	6.53073e+06	0.995163	-3.5091	38.9894	0.927405	28.7237
78468	2021-11-09	6	0	0.998887	-3.40357	40.5664	0.967021	4.99015
78456	2021-11-16	5.2	0	0.999325	-3.74045	41.1927	0.850748	3.49702
