# Supplementary material for: Microbiome Analysis for Wastewater Surveillance during COVID-19
Source: mBio. 2022 Jun 21;13(4):e00591-22. doi: 10.1128/mbio.00591-22 (PMC9426581; doi:10.1128/mbio.00591-22)
Supplement: DATA SET S3 [file mbio.00591-22-s0009.xlsx]

## Sheet: Dataset S3
Week start date	Risk
2020-12-14	0.78438
2020-12-21	0.709692
2020-12-28	0.598746
2021-01-04	0.703517
2021-01-11	0.832209
2021-01-18	0.836132
2021-01-25	0.965398
2021-02-01	0.993583
2021-02-08	0.875
2021-02-15	0.873812
2021-02-22	0.875
2021-03-01	0.721915
2021-03-08	0.821419
2021-03-15	0.769874
2021-03-22	0.748239
2021-03-29	0.584689
2021-04-05	0.555652
2021-04-12	0.510865
2021-04-19	0.337814
2021-04-26	0.393055
2021-05-03	0.414432
2021-05-10	0.162141
2021-05-17	0.266723
2021-05-24	0
2021-05-31	0
2021-06-07	0
2021-06-14	0
2021-06-21	0
2021-06-28	0
2021-07-05	0.0319451
2021-07-12	0.187928
2021-07-19	0.223855
2021-07-26	0.204987
2021-08-02	0.144276
2021-08-09	0.10334
2021-08-16	0.122751
2021-08-23	0.198053
2021-08-30	0.191336
2021-09-06	0.0893284
2021-09-13	0
2021-09-20	0
2021-09-27	0
2021-10-04	0
2021-10-11	0
2021-10-18	0
2021-10-25	0
2021-11-01	0.164614
2021-11-08	0.543407
2021-11-15	0.594588
2021-11-22	0.590387
2021-11-29	0.781626
2021-12-06	0.786484
2021-12-13	0.786929
2021-12-20	0.777272
2021-12-27	0.779851
2022-01-03	0.659652
2022-02-22	0.875
