# Supplementary material for: Microbiome Analysis for Wastewater Surveillance during COVID-19
Source: mBio. 2022 Jun 21;13(4):e00591-22. doi: 10.1128/mbio.00591-22 (PMC9426581; doi:10.1128/mbio.00591-22)
Supplement: DATA SET S4 [file mbio.00591-22-s0010.xlsx]

## Sheet: Dataset S4
SI no.	Sample_name	Accession	Title	library_strategy	library_source	library_layout	platform	instrument_model	design_description	R1_percent_dups	R1_percent_GC	R1_seqs	R1_seqs_unit	R2_percent_dups	R2_percent_GC	R2_seqs	R2_seqs_unit	Organism	Tax_ID	collection_date	collection_locaiton	isolation_source	ww_population	ww_sample_duration	ww_sample_matrix	ww_sample_type	ww_surv_target	ww_surv_target_detect	purpose_of_ww_sequencing	ww_spike_in	ww_flow	ww_flow_units	ww_population_source	ww_processing_protocol	ww_surv_target_conc	ww_surv_target_conc_unit	ww_surv_target_gene	ww_surv_target_protocol	ww_temperature	ww_temperature_unit	description
45112	45112_DNA	SAMN26429443	Shotgun DNA sequencing of wastewater metagenome	WGS	METAGENOMIC	paired	ILLUMINA	Illumina HiSeq 4000	Nextera XT DNA Library Prep Kit	0.535	0.49	41.8	million reads	0.409	0.49	41.8	million reads	wastewater metagenome	527639	2021-02-11	USA: Maryland	Sewage collection system	1000	24	raw wastewater	composite	SARS-CoV-2	yes	DNA microbiome during COVID-19	ZymoBIOMICS High Microbial Load Spike-in Control I	17610	L/day	neighborhood	pasturization, ultra filter concentrating pipette, Qiagen RNA extraction kit	27798.7	copies/L	N gene	PerkinElmer New Coronavirus Nucleic Acid Detection Kit v.7.0	5.4	Celcius	DNA metagenomic sequencing of wastewater sample tested previously for SARS-CoV-2 via qRT-PCR
52509	52509_DNA	SAMN26429444	Shotgun DNA sequencing of wastewater metagenome	WGS	METAGENOMIC	paired	ILLUMINA	Illumina HiSeq 4000	Nextera XT DNA Library Prep Kit	0.574	0.5	28.4	million reads	0.416	0.5	28.4	million reads	wastewater metagenome	527639	2021-02-17	USA: Maryland	Sewage collection system	1000	24	raw wastewater	composite	SARS-CoV-2	yes	DNA microbiome during COVID-19	ZymoBIOMICS High Microbial Load Spike-in Control I	17610	L/day	neighborhood	pasturization, ultra filter concentrating pipette, Qiagen RNA extraction kit	779828	copies/L	N gene	PerkinElmer New Coronavirus Nucleic Acid Detection Kit v.7.0	4.02	Celcius	DNA metagenomic sequencing of wastewater sample tested previously for SARS-CoV-2 via qRT-PCR
45986	45986_DNA	SAMN26429445	Shotgun DNA sequencing of wastewater metagenome	WGS	METAGENOMIC	paired	ILLUMINA	Illumina HiSeq 4000	Nextera XT DNA Library Prep Kit	0.588	0.5	27.9	million reads	0.501	0.5	27.9	million reads	wastewater metagenome	527639	2021-03-23	USA: Maryland	Sewage collection system	1000	24	raw wastewater	composite	SARS-CoV-2	yes	DNA microbiome during COVID-19	ZymoBIOMICS High Microbial Load Spike-in Control I	17610	L/day	neighborhood	pasturization, ultra filter concentrating pipette, Qiagen RNA extraction kit	991.004	copies/L	N gene	PerkinElmer New Coronavirus Nucleic Acid Detection Kit v.7.0	9.7	Celcius	DNA metagenomic sequencing of wastewater sample tested previously for SARS-CoV-2 via qRT-PCR
52773	52773_DNA	SAMN26429446	Shotgun DNA sequencing of wastewater metagenome	WGS	METAGENOMIC	paired	ILLUMINA	Illumina HiSeq 4000	Nextera XT DNA Library Prep Kit	0.555	0.5	24	million reads	0.4	0.5	24	million reads	wastewater metagenome	527639	2021-03-10	USA: Maryland	Sewage collection system	1000	24	raw wastewater	composite	SARS-CoV-2	yes	DNA microbiome during COVID-19	ZymoBIOMICS High Microbial Load Spike-in Control I	17610	L/day	neighborhood	pasturization, ultra filter concentrating pipette, Qiagen RNA extraction kit	10456.9	copies/L	N gene	PerkinElmer New Coronavirus Nucleic Acid Detection Kit v.7.0	12.3	Celcius	DNA metagenomic sequencing of wastewater sample tested previously for SARS-CoV-2 via qRT-PCR
53530	53530_DNA	SAMN26429447	Shotgun DNA sequencing of wastewater metagenome	WGS	METAGENOMIC	paired	ILLUMINA	Illumina HiSeq 4000	Nextera XT DNA Library Prep Kit	0.491	0.51	29.4	million reads	0.38	0.51	29.4	million reads	wastewater metagenome	527639	2021-04-15	USA: Maryland	Sewage collection system	1000	24	raw wastewater	composite	SARS-CoV-2	yes	DNA microbiome during COVID-19	ZymoBIOMICS High Microbial Load Spike-in Control I	17610	L/day	neighborhood	pasturization, ultra filter concentrating pipette, Qiagen RNA extraction kit	10683.2	copies/L	N gene	PerkinElmer New Coronavirus Nucleic Acid Detection Kit v.7.0	9	Celcius	DNA metagenomic sequencing of wastewater sample tested previously for SARS-CoV-2 via qRT-PCR
53675	53675_DNA	SAMN26429448	Shotgun DNA sequencing of wastewater metagenome	WGS	METAGENOMIC	paired	ILLUMINA	Illumina HiSeq 4000	Nextera XT DNA Library Prep Kit	0.647	0.5	44.6	million reads	0.512	0.5	44.6	million reads	wastewater metagenome	527639	2021-04-21	USA: Maryland	Sewage collection system	1000	24	raw wastewater	composite	SARS-CoV-2	no	DNA microbiome during COVID-19	ZymoBIOMICS High Microbial Load Spike-in Control I	17610	L/day	neighborhood	pasturization, ultra filter concentrating pipette, Qiagen RNA extraction kit	0	copies/L	N gene	PerkinElmer New Coronavirus Nucleic Acid Detection Kit v.7.0	12.9	Celcius	DNA metagenomic sequencing of wastewater sample tested previously for SARS-CoV-2 via qRT-PCR
45112	45112_RNA	SAMN26429449	Shotgun RNA sequencing of wastewater metatranscriptome	RNA-Seq	METATRANSCRIPTOMIC	paired	ILLUMINA	Illumina HiSeq 4000	NEBNext Ultra II Non-directional RNA Library Prep Kit	0.923	0.49	38.4	million reads	0.897	0.49	38.4	million reads	wastewater metagenome	527639	2021-02-11	USA: Maryland	Sewage collection system	1000	24	raw wastewater	composite	SARS-CoV-2	yes	RNA microbiome during COVID-19	NA	17610	L/day	neighborhood	pasturization, ultra filter concentrating pipette, Qiagen RNA extraction kit	27798.7	copies/L	N gene	PerkinElmer New Coronavirus Nucleic Acid Detection Kit v.7.0	5.4	Celcius	RNA metatranscriptomic sequencing of wastewater sample tested previously for SARS-CoV-2 via qRT-PCR
52509	52509_RNA	SAMN26429450	Shotgun RNA sequencing of wastewater metatranscriptome	RNA-Seq	METATRANSCRIPTOMIC	paired	ILLUMINA	Illumina HiSeq 4000	NEBNext Ultra II Non-directional RNA Library Prep Kit	0.946	0.54	55.2	million reads	0.906	0.54	55.2	million reads	wastewater metagenome	527639	2021-02-17	USA: Maryland	Sewage collection system	1000	24	raw wastewater	composite	SARS-CoV-2	yes	RNA microbiome during COVID-19	NA	17610	L/day	neighborhood	pasturization, ultra filter concentrating pipette, Qiagen RNA extraction kit	779828	copies/L	N gene	PerkinElmer New Coronavirus Nucleic Acid Detection Kit v.7.0	9.7	Celcius	RNA metatranscriptomic sequencing of wastewater sample tested previously for SARS-CoV-2 via qRT-PCR
45986	45986_RNA	SAMN26429451	Shotgun RNA sequencing of wastewater metatranscriptome	RNA-Seq	METATRANSCRIPTOMIC	paired	ILLUMINA	Illumina HiSeq 4000	NEBNext Ultra II Non-directional RNA Library Prep Kit	0.963	0.53	55.6	million reads	0.949	0.53	55.6	million reads	wastewater metagenome	527639	2021-03-23	USA: Maryland	Sewage collection system	1000	24	raw wastewater	composite	SARS-CoV-2	yes	RNA microbiome during COVID-19	NA	17610	L/day	neighborhood	pasturization, ultra filter concentrating pipette, Qiagen RNA extraction kit	991.004	copies/L	N gene	PerkinElmer New Coronavirus Nucleic Acid Detection Kit v.7.0	4.02	Celcius	RNA metatranscriptomic sequencing of wastewater sample tested previously for SARS-CoV-2 via qRT-PCR
52773	52773_RNA	SAMN26429452	Shotgun RNA sequencing of wastewater metatranscriptome	RNA-Seq	METATRANSCRIPTOMIC	paired	ILLUMINA	Illumina HiSeq 4000	NEBNext Ultra II Non-directional RNA Library Prep Kit	0.958	0.54	64	million reads	0.923	0.54	64	million reads	wastewater metagenome	527639	2021-03-10	USA: Maryland	Sewage collection system	1000	24	raw wastewater	composite	SARS-CoV-2	yes	RNA microbiome during COVID-19	NA	17610	L/day	neighborhood	pasturization, ultra filter concentrating pipette, Qiagen RNA extraction kit	10456.9	copies/L	N gene	PerkinElmer New Coronavirus Nucleic Acid Detection Kit v.7.0	12.3	Celcius	RNA metatranscriptomic sequencing of wastewater sample tested previously for SARS-CoV-2 via qRT-PCR
53530	53530_RNA	SAMN26429453	Shotgun RNA sequencing of wastewater metatranscriptome	RNA-Seq	METATRANSCRIPTOMIC	paired	ILLUMINA	Illumina HiSeq 4000	NEBNext Ultra II Non-directional RNA Library Prep Kit	0.956	0.54	34.3	million reads	0.927	0.54	34.3	million reads	wastewater metagenome	527639	2021-04-15	USA: Maryland	Sewage collection system	1000	24	raw wastewater	composite	SARS-CoV-2	yes	RNA microbiome during COVID-19	NA	17610	L/day	neighborhood	pasturization, ultra filter concentrating pipette, Qiagen RNA extraction kit	10683.2	copies/L	N gene	PerkinElmer New Coronavirus Nucleic Acid Detection Kit v.7.0	9	Celcius	RNA metatranscriptomic sequencing of wastewater sample tested previously for SARS-CoV-2 via qRT-PCR
53675	53675_RNA	SAMN26429454	Shotgun RNA sequencing of wastewater metatranscriptome	RNA-Seq	METATRANSCRIPTOMIC	paired	ILLUMINA	Illumina HiSeq 4000	NEBNext Ultra II Non-directional RNA Library Prep Kit	0.914	0.56	28.9	million reads	0.89	0.56	28.9	million reads	wastewater metagenome	527639	2021-04-21	USA: Maryland	Sewage collection system	1000	24	raw wastewater	composite	SARS-CoV-2	no	RNA microbiome during COVID-19	NA	17610	L/day	neighborhood	pasturization, ultra filter concentrating pipette, Qiagen RNA extraction kit	0	copies/L	N gene	PerkinElmer New Coronavirus Nucleic Acid Detection Kit v.7.0	12.9	Celcius	RNA metatranscriptomic sequencing of wastewater sample tested previously for SARS-CoV-2 via qRT-PCR
45112	45112_sarscov2	SAMN26429455	Targeted sequencing for SARS-CoV-2 genome in wastewater	AMPLICON	TRANSCRIPTOMIC	paired	ILLUMINA	Illumina HiSeq 4000	Swift Normalase Amplicon SARS-CoV-2 Panel kit	0.979	0.57	2.9	million reads	0.975	0.57	2.9	million reads	wastewater metagenome	527639	2021-02-11	USA: Maryland	Sewage collection system	1000	24	raw wastewater	composite	SARS-CoV-2	yes	SARS-CoV-2 variant detection	NA	17610	L/day	neighborhood	pasturization, ultra filter concentrating pipette, Qiagen RNA extraction kit	27798.7	copies/L	N gene	PerkinElmer New Coronavirus Nucleic Acid Detection Kit v.7.0	5.4	Celcius	targeted amplicon sequencing for SARS-CoV-2 of wastewater sample tested previously for SARS-CoV-2 via qRT-PCR
52509	52509_sarscov2	SAMN26429456	Targeted sequencing for SARS-CoV-2 genome in wastewater	AMPLICON	TRANSCRIPTOMIC	paired	ILLUMINA	Illumina HiSeq 4000	Swift Normalase Amplicon SARS-CoV-2 Panel kit	0.96	0.58	2.2	million reads	0.953	0.58	2.2	million reads	wastewater metagenome	527639	2021-02-17	USA: Maryland	Sewage collection system	1000	24	raw wastewater	composite	SARS-CoV-2	yes	SARS-CoV-2 variant detection	NA	17610	L/day	neighborhood	pasturization, ultra filter concentrating pipette, Qiagen RNA extraction kit	779828	copies/L	N gene	PerkinElmer New Coronavirus Nucleic Acid Detection Kit v.7.0	9.7	Celcius	targeted amplicon sequencing for SARS-CoV-2 of wastewater sample tested previously for SARS-CoV-2 via qRT-PCR
45986	45986_sarscov2	SAMN26429457	Targeted sequencing for SARS-CoV-2 genome in wastewater	AMPLICON	TRANSCRIPTOMIC	paired	ILLUMINA	Illumina HiSeq 4000	Swift Normalase Amplicon SARS-CoV-2 Panel kit	0.963	0.61	2.2	million reads	0.956	0.61	2.2	million reads	wastewater metagenome	527639	2021-03-23	USA: Maryland	Sewage collection system	1000	24	raw wastewater	composite	SARS-CoV-2	yes	SARS-CoV-2 variant detection	NA	17610	L/day	neighborhood	pasturization, ultra filter concentrating pipette, Qiagen RNA extraction kit	991.004	copies/L	N gene	PerkinElmer New Coronavirus Nucleic Acid Detection Kit v.7.0	4.02	Celcius	targeted amplicon sequencing for SARS-CoV-2 of wastewater sample tested previously for SARS-CoV-2 via qRT-PCR
52773	52773_sarscov2	SAMN26429458	Targeted sequencing for SARS-CoV-2 genome in wastewater	AMPLICON	TRANSCRIPTOMIC	paired	ILLUMINA	Illumina HiSeq 4000	Swift Normalase Amplicon SARS-CoV-2 Panel kit	0.977	0.61	2.2	million reads	0.973	0.61	2.2	million reads	wastewater metagenome	527639	2021-03-10	USA: Maryland	Sewage collection system	1000	24	raw wastewater	composite	SARS-CoV-2	yes	SARS-CoV-2 variant detection	NA	17610	L/day	neighborhood	pasturization, ultra filter concentrating pipette, Qiagen RNA extraction kit	10456.9	copies/L	N gene	PerkinElmer New Coronavirus Nucleic Acid Detection Kit v.7.0	12.3	Celcius	targeted amplicon sequencing for SARS-CoV-2 of wastewater sample tested previously for SARS-CoV-2 via qRT-PCR
53530	53530_sarscov2	SAMN26429459	Targeted sequencing for SARS-CoV-2 genome in wastewater	AMPLICON	TRANSCRIPTOMIC	paired	ILLUMINA	Illumina HiSeq 4000	Swift Normalase Amplicon SARS-CoV-2 Panel kit	0.964	0.62	1.5	million reads	0.96	0.62	1.5	million reads	wastewater metagenome	527639	2021-04-15	USA: Maryland	Sewage collection system	1000	24	raw wastewater	composite	SARS-CoV-2	yes	SARS-CoV-2 variant detection	NA	17610	L/day	neighborhood	pasturization, ultra filter concentrating pipette, Qiagen RNA extraction kit	10683.2	copies/L	N gene	PerkinElmer New Coronavirus Nucleic Acid Detection Kit v.7.0	9	Celcius	targeted amplicon sequencing for SARS-CoV-2 of wastewater sample tested previously for SARS-CoV-2 via qRT-PCR
