# Supplementary material for: Microbiome Analysis for Wastewater Surveillance during COVID-19
Source: mBio. 2022 Jun 21;13(4):e00591-22. doi: 10.1128/mbio.00591-22 (PMC9426581; doi:10.1128/mbio.00591-22)
Supplement: DATA SET S1 [file mbio.00591-22-s0007.xlsx]

## Sheet: Dataset S1
Date	Cumulative cases
2020-04-11	32
2020-04-12	35
2020-04-13	37
2020-04-14	37
2020-04-15	37
2020-04-16	38
2020-04-17	40
2020-04-18	40
2020-04-19	49
2020-04-20	51
2020-04-21	51
2020-04-22	54
2020-04-23	56
2020-04-24	58
2020-04-25	62
2020-04-26	65
2020-04-27	66
2020-04-28	67
2020-04-29	68
2020-04-30	72
2020-05-01	73
2020-05-02	74
2020-05-03	96
2020-05-04	98
2020-05-05	98
2020-05-06	99
2020-05-07	102
2020-05-08	103
2020-05-09	107
2020-05-10	113
2020-05-11	115
2020-05-12	115
2020-05-13	115
2020-05-14	119
2020-05-15	127
2020-05-16	134
2020-05-17
2020-05-18	140
2020-05-19	153
2020-05-20	159
2020-05-21	174
2020-05-22	178
2020-05-23	184
2020-05-24	185
2020-05-25	187
2020-05-26	189
2020-05-27	191
2020-05-28	196
2020-05-29	200
2020-05-30	204
2020-05-31	207
2020-06-01	207
2020-06-02	207
2020-06-03	208
2020-06-04	215
2020-06-05	217
2020-06-06	217
2020-06-07	219
2020-06-08	219
2020-06-09	223
2020-06-10	225
2020-06-11	227
2020-06-12	227
2020-06-13	227
2020-06-14	228
2020-06-15	229
2020-06-16	229
2020-06-17	229
2020-06-18	229
2020-06-19	229
2020-06-20	233
2020-06-21	234
2020-06-22	236
2020-06-23	264
2020-06-24	274
2020-06-25	287
2020-06-26	288
2020-06-27	297
2020-06-28	298
2020-06-29	302
2020-06-30	307
2020-07-01	309
2020-07-02	325
2020-07-03	328
2020-07-04	328
2020-07-05	330
2020-07-06	331
2020-07-07	338
2020-07-08	340
2020-07-09	341
2020-07-10	346
2020-07-11	347
2020-07-12	351
2020-07-13	352
2020-07-14	360
2020-07-15	365
2020-07-16	376
2020-07-17	377
2020-07-18	382
2020-07-19	387
2020-07-20	389
2020-07-21	393
2020-07-22	398
2020-07-23	400
2020-07-24	402
2020-07-25	414
2020-07-26	417
2020-07-27	422
2020-07-28	425
2020-07-29	440
2020-07-30	453
2020-07-31	465
2020-08-01	470
2020-08-02	477
2020-08-03	478
2020-08-04	480
2020-08-05	483
2020-08-06	489
2020-08-07	494
2020-08-08	495
2020-08-09	501
2020-08-10	506
2020-08-11	509
2020-08-12	511
2020-08-13	512
2020-08-14	518
2020-08-15	519
2020-08-16	520
2020-08-17	527
2020-08-18	529
2020-08-19	529
2020-08-20	530
2020-08-21	534
2020-08-22	535
2020-08-23	536
2020-08-24	537
2020-08-25	538
2020-08-26	541
2020-08-27	543
2020-08-28	543
2020-08-29	548
2020-08-30	548
2020-08-31	551
2020-09-01	553
2020-09-02	554
2020-09-03	555
2020-09-04	558
2020-09-05	563
2020-09-06	565
2020-09-07	569
2020-09-08	574
2020-09-09	578
2020-09-10	582
2020-09-11	583
2020-09-12	583
2020-09-13	583
2020-09-14	584
2020-09-15	588
2020-09-16	589
2020-09-17	589
2020-09-18	594
2020-09-19	595
2020-09-20	596
2020-09-21	598
2020-09-22	609
2020-09-23	611
2020-09-24	611
2020-09-25	615
2020-09-26	617
2020-09-27	617
2020-09-28	619
2020-09-29	622
2020-09-30	622
2020-10-01	625
2020-10-02	627
2020-10-03	630
2020-10-04	630
2020-10-05	631
2020-10-06	633
2020-10-07	637
2020-10-08	640
2020-10-09	643
2020-10-10	643
2020-10-11	643
2020-10-12	646
2020-10-13	649
2020-10-14	650
2020-10-15	653
2020-10-16	655
2020-10-17	660
2020-10-18	662
2020-10-19	665
2020-10-20	667
2020-10-21	668
2020-10-22	670
2020-10-23	672
2020-10-24	684
2020-10-25	688
2020-10-26	691
2020-10-27	695
2020-10-28	696
2020-10-29	700
2020-10-30	704
2020-10-31	710
2020-11-01	715
2020-11-02	721
2020-11-03	726
2020-11-04	728
2020-11-05	733
2020-11-06	738
2020-11-07	746
2020-11-08	753
2020-11-09	757
2020-11-10	765
2020-11-11	770
2020-11-12	775
2020-11-13	782
2020-11-14	789
2020-11-15	793
2020-11-16	803
2020-11-17	813
2020-11-18	820
2020-11-19	836
2020-11-20	851
2020-11-21	883
2020-11-22	893
2020-11-23	900
2020-11-24	913
2020-11-25	926
2020-11-26	942
2020-11-27	962
2020-11-28	968
2020-11-29	974
2020-11-30	983
2020-12-01	993
2020-12-02	1005
2020-12-03	1009
2020-12-04	1026
2020-12-05	1039
2020-12-06	1046
2020-12-07	1053
2020-12-08	1058
2020-12-09	1064
2020-12-10	1077
2020-12-11	1086
2020-12-12	1100
2020-12-13	1105
2020-12-14	1110
2020-12-15	1119
2020-12-16	1131
2020-12-17	1140
2020-12-18	1145
2020-12-19	1151
2020-12-20	1156
2020-12-21	1158
2020-12-22	1182
2020-12-23	1201
2020-12-24	1204
2020-12-25	1236
2020-12-26	1240
2020-12-27	1246
2020-12-28	1286
2020-12-29	1292
2020-12-30	1299
2020-12-31	1310
2021-01-01	1335
2021-01-02	1344
2021-01-03	1355
2021-01-04	1400
2021-01-05	1408
2021-01-06	1413
2021-01-07	1444
2021-01-08	1454
2021-01-09	1472
2021-01-10	1484
2021-01-11	1494
2021-01-12	1229
2021-01-13	1502
2021-01-14	1429
2021-01-15	1515
2021-01-16	1528
2021-01-17	1538
2021-01-18	1594
2021-01-19	1535
2021-01-20	1608
2021-01-21	1618
2021-01-22	1627
2021-01-23	1637
2021-01-24	1647
2021-01-25	1655
2021-01-26	1683
2021-01-27	1686
2021-01-28	1692
2021-01-29	1700
2021-01-30	1707
2021-01-31	1715
2021-02-01	1717
2021-02-02	1778
2021-02-03	1784
2021-02-04	1789
2021-02-05	1791
2021-02-06	1795
2021-02-07	1798
2021-02-08	1799
2021-02-09	1822
2021-02-10	1829
2021-02-11	1831
2021-02-12	1838
2021-02-13	1842
2021-02-14	1844
2021-02-15	1846
2021-02-16	1858
2021-02-17	1860
2021-02-18	1869
2021-02-19	1876
2021-02-20	1885
2021-02-21	1889
2021-02-22	1889
2021-02-23	1898
2021-02-24	1902
2021-02-25	1911
2021-02-26	1920
2021-02-27	1930
2021-02-28	1935
2021-03-01	1940
2021-03-02	1945
2021-03-03	1948
2021-03-04	1949
2021-03-05	1954
2021-03-06	1959
2021-03-07	1963
2021-03-08	1966
2021-03-09	1981
2021-03-10	1983
2021-03-11	1992
2021-03-12	1996
2021-03-13	1999
2021-03-14	2004
2021-03-15	2008
2021-03-16	2019
2021-03-17	2025
2021-03-18	2037
2021-03-19	2045
2021-03-20	2074
2021-03-21	2082
2021-03-22	2085
2021-03-23	2095
2021-03-24	2100
2021-03-25	2112
2021-03-26	2117
2021-03-27	2126
2021-03-28	2152
2021-03-29	2177
2021-03-30	2141
2021-03-31	2182
2021-04-01	2186
2021-04-02	2191
2021-04-03	2194
2021-04-04	2209
2021-04-05	2220
2021-04-06	2224
2021-04-07	2233
2021-04-08	2242
2021-04-09	2258
2021-04-10	2264
2021-04-11	2275
2021-04-12	2280
2021-04-13	2289
2021-04-14	2293
2021-04-15	2302
2021-04-16	2316
2021-04-17	2328
2021-04-18	2332
2021-04-19	2335
2021-04-20	2347
2021-04-21	2351
2021-04-22	2358
2021-04-23	2365
2021-04-24	2374
2021-04-25	2377
2021-04-26	2383
2021-04-27	2403
2021-04-28	2409
2021-04-29	2415
2021-04-30	2424
2021-05-01	2434
2021-05-02	2438
2021-05-03	2440
2021-05-04	2449
2021-05-05	2453
2021-05-06	2456
2021-05-07	2463
2021-05-08	2467
2021-05-09	2473
2021-05-10	2474
2021-05-11	2480
2021-05-12	2482
2021-05-13	2481
2021-05-14	2481
2021-05-15	2483
2021-05-16	2485
2021-05-17	2486
2021-05-18	2487
2021-05-19	2488
2021-05-20	2488
2021-05-21	2491
2021-05-22	2493
2021-05-23	2494
2021-05-24	2494
2021-05-25	2497
2021-05-26	2498
2021-05-27	2501
2021-05-28	2504
2021-05-29	2506
2021-05-30	2506
2021-05-31	2507
2021-06-01	2507
2021-06-02	2507
2021-06-03	2507
2021-06-04	2507
2021-06-05	2508
2021-06-06	2508
2021-06-07	2508
2021-06-08	2509
2021-06-09	2509
2021-06-10	2509
2021-06-11	2509
2021-06-12	2509
2021-06-13	2509
2021-06-14	2509
2021-06-15	2510
2021-06-16	2510
2021-06-17	2511
2021-06-18	2512
2021-06-19	2512
2021-06-20	2514
2021-06-21	2514
2021-06-22	2514
2021-06-23	2514
2021-06-24	2514
2021-06-25	2515
2021-06-26	2515
2021-06-27	2515
2021-06-28	2515
2021-06-29	2515
2021-06-30	2515
2021-07-01	2515
2021-07-02	2515
2021-07-03	2515
2021-07-04	2515
2021-07-05	2515
2021-07-06	2516
2021-07-07	2517
2021-07-08	2518
2021-07-09	2519
2021-07-10	2516
2021-07-11	2516
2021-07-12	2516
2021-07-13	2516
2021-07-14	2517
2021-07-15	2519
2021-07-16	2521
2021-07-17	2524
2021-07-18	2525
2021-07-19	2525
2021-07-20	2531
2021-07-21	2531
2021-07-22	2532
2021-07-23	2532
2021-07-24	2533
2021-07-25	2535
2021-07-26	2536
2021-07-27	2536
2021-07-28	2538
2021-07-29	2543
2021-07-30	2543
2021-07-31	2545
2021-08-01	2547
2021-08-02	2549
2021-08-03	2554
2021-08-04	2558
2021-08-05	2561
2021-08-06	2572
2021-08-07	2579
2021-08-08	2580
2021-08-09	2582
2021-08-10	2585
2021-08-11	2586
2021-08-12	2589
2021-08-13	2596
2021-08-14	2598
2021-08-15	2602
2021-08-16	2606
2021-08-17	2608
2021-08-18	2611
2021-08-19	2615
2021-08-20	2617
2021-08-21	2623
2021-08-22	2626
2021-08-23	2627
2021-08-24	2630
2021-08-25	2635
2021-08-26	2639
2021-08-27	2641
2021-08-28	2643
2021-08-29	2646
2021-08-30	2646
2021-08-31	2658
2021-09-01	2659
2021-09-02	2665
2021-09-03	2667
2021-09-04	2672
2021-09-05	2675
2021-09-06	2677
2021-09-07	2684
2021-09-08	2688
2021-09-09	2690
2021-09-10	2694
2021-09-11	2699
2021-09-12	2703
2021-09-13	2709
2021-09-14	2712
2021-09-15	2715
2021-09-16	2722
2021-09-17	2725
2021-09-18	2732
2021-09-19	2736
2021-09-20	2739
2021-09-21	2739
2021-09-22	2743
2021-09-23	2744
2021-09-24	2753
2021-09-25	2756
2021-09-26	2756
2021-09-27	2763
2021-09-28	2768
2021-09-29	2770
2021-09-30	2777
2021-10-01	2790
2021-10-02	2795
2021-10-03	2796
2021-10-04	2799
2021-10-05	2801
2021-10-06	2802
2021-10-07	2810
2021-10-08	2814
2021-10-09	2817
2021-10-10	2817
2021-10-11	2823
2021-10-12	2827
2021-10-13	2831
2021-10-14	2833
2021-10-15	2842
2021-10-16	2845
2021-10-17	2849
2021-10-18	2857
2021-10-19	2861
2021-10-20	2860
2021-10-21	2862
2021-10-22	2866
2021-10-23	2871
2021-10-24	2872
2021-10-25	2872
2021-10-26	2873
2021-10-27	2874
2021-10-28	2876
2021-10-29	2880
2021-10-30	2883
2021-10-31	2883
2021-11-01	2883
2021-11-02	2885
2021-11-03	2889
2021-11-04	2893
2021-11-05	2896
2021-11-06	2895
2021-11-07	2895
2021-11-08	2895
2021-11-09	2898
2021-11-10	2899
2021-11-11	2902
2021-11-12	2905
2021-11-13	2907
2021-11-14	2908
2021-11-15	2911
2021-11-16	2912
2021-11-17	2915
2021-11-18	2915
2021-11-19	2918
2021-11-20	2926
2021-11-21	2931
2021-11-22	2939
2021-11-23	2943
